# Supplementary material for: A Review of Keratoconus Cross-Linking Treatment Methods
Source: J Clin Med. 2025 Mar 3;14(5):1702. doi: 10.3390/jcm14051702 (PMC11899953; doi:10.3390/jcm14051702)
Supplement: Supplementary file 1 [file jcm-14-01702-s001.zip]

Archive with 1 entries (1 files):
- jcm-3438002-supplementary.pdf
